# Supplementary material for: Incorporation of Personal Single Nucleotide Polymorphism (SNP) Data into a National Level Electronic Health Record for Disease Risk Assessment, Part 3: An Evaluation of SNP Incorporated National Health Information System of Turkey for Prostate Cancer
Source: JMIR Med Inform. 2014 Aug 19;2(2):e21. doi: 10.2196/medinform.3560 (PMC4288064; doi:10.2196/medinform.3560)
Supplement: Supplementary file 1 [file medinform_v2i2e21_app1.xlsx]

## Sheet: Suppl_1
assoc_id	Chr	Location	Gene	Position	rs_id	Allele	variant_id	OR (CI)	cat(MI)	QE	cat(QE)
1	1	1q43	MTR	237048500	rs1805087	AG	rs1805087-AG	1.06 (1.00-1.12)	Weak	2.16667	Moderate
2	1	1q43	MTR	237048500	rs1805087	GG	rs1805087-GG	1.06 (1.00-1.12)	Weak	2.16667	Moderate
3	1	1q31.1	PTGS2	186649221	rs2745557	AG	rs2745557-AG	1.16 (1.00-1.33)	Weak	1.33333	Weak
4	1	1q31.1	PTGS2	186649221	rs2745557	AA	rs2745557-AA	1.16 (1.00-1.33)	Weak	1.33333	Weak
5	1	1q25.3	RNASEL	182554557	rs486907	CT	rs486907-CT	1.30 (1.1-1.5)	Weak	1.66667	Moderate
6	1	1q25.3	RNASEL	182554557	rs486907	TT	rs486907-TT	1.30 (1.1-1.5)	Weak	1.66667	Moderate
7	1	1q25.3	RNASEL	182551337	rs627928	AA	rs627928-AA	1.27 (1.13-1.44)	Weak	1.83333	Moderate
8	1	1q25.3	RNASEL	182551337	rs627928	AC	rs627928-AC	1.27 (1.13-1.44)	Weak	1.83333	Moderate
9	2	2q31.1	ITGA6	173311553	rs12621278	AG	rs12621278-AG	1.35 (1.27-1.44)	Weak	2.16667	Moderate
10	2	2q31.1	ITGA6	173311553	rs12621278	AA	rs12621278-AA	1.35 (1.27-1.44)	Weak	2.16667	Moderate
11	2	2p24.1	C2orf43	20888265	rs13385191	AG	rs13385191-AG	1.15 (1.10-1.21)	Weak	1.66667	Moderate
12	2	2p24.1	C2orf43	20888265	rs13385191	GG	rs13385191-GG	1.15 (1.10-1.21)	Weak	1.66667	Moderate
13	2	2p21	THADA	43553949	rs1465618	CT	rs1465618-CT	1.15 (1.04-1.26)	Weak	2.16667	Moderate
14	2	2p21	THADA	43553949	rs1465618	TT	rs1465618-TT	1.15 (1.04-1.26)	Weak	2.16667	Moderate
15	2	2q37.2	MLPH	238443226	rs2292884	AG	rs2292884-AG	1.14 (1.09-1.19)	Weak	2.16667	Moderate
16	2	2q37.2	MLPH	238443226	rs2292884	GG	rs2292884-GG	1.14 (1.09-1.19)	Weak	2.16667	Moderate
17	2	2p15	EHBP1	63134879	rs2710646	AC	rs2710646-AC	1.13 (1.04-1.22)	Weak	1.66667	Moderate
18	2	2p15	EHBP1	63134879	rs2710646	AA	rs2710646-AA	1.13 (1.04-1.22)	Weak	1.66667	Moderate
19	2	2p23.1	SRD5A2	31805706	rs523349	CC	rs523349-CC	1.11 (1.03-1.19)	Weak	1.83333	Moderate
20	2	2p23.1	SRD5A2	31805706	rs523349	CG	rs523349-CG	1.11 (1.03-1.19)	Weak	1.83333	Moderate
21	2	2p15	EHBP1	63131731	rs721048	AG	rs721048-AG	1.15 (1.10-1.21)	Weak	2.5	Strong
22	2	2p15	EHBP1	63131731	rs721048	AA	rs721048-AA	1.15 (1.10-1.21)	Weak	2.5	Strong
23	2			238387228	rs7584330	AG	rs7584330-AG	1.06 (1.02-1.09])	Weak	2.16667	Moderate
24	2			238387228	rs7584330	GG	rs7584330-GG	1.06 (1.02-1.09])	Weak	2.16667	Moderate
25	3	3q21.3	EEFSEC	128038373	rs10934853	AC	rs10934853-AC	1.12 (1.06-1.18)	Weak	2.33333	Strong
26	3	3q21.3	EEFSEC	128038373	rs10934853	AA	rs10934853-AA	1.12 (1.06-1.18)	Weak	2.33333	Strong
27	3	3q26.2-q26.3	CLDN11	170130102	rs10936632	AC	rs10936632-AC	1.11(1.08-1.14)	Weak	2	Moderate
28	3	3q26.2-q26.3	CLDN11	170130102	rs10936632	AA	rs10936632-AA	1.11(1.08-1.14)	Weak	2	Moderate
29	3			87134800	rs17023900	AG	rs17023900-AG	1.41 ()	Weak	1.16667	Weak
30	3			87134800	rs17023900	GG	rs17023900-GG	1.41 ()	Weak	1.16667	Weak
31	3	3p12.1	VGLL3	87110674	rs2660753	CT	rs2660753-CT	1.18 (1.06-1.31)	Weak	2.33333	Strong
32	3	3p12.1	VGLL3	87110674	rs2660753	TT	rs2660753-TT	1.18 (1.06-1.31)	Weak	2.33333	Strong
33	3	3q23	ZBTB38	141102833	rs6763931	AG	rs6763931-AG	1.04 (1.01-1.07)	Weak	2	Moderate
34	3	3q23	ZBTB38	141102833	rs6763931	AA	rs6763931-AA	1.04 (1.01-1.07)	Weak	2	Moderate
35	3			87241497	rs7629490	CT	rs7629490-CT	1.06 (1.04-1.09)	Weak	2.16667	Moderate
36	3			87241497	rs7629490	TT	rs7629490-TT	1.06 (1.04-1.09)	Weak	2.16667	Moderate
37	4	4q22	PDLIM5	95514609	rs12500426	AC	rs12500426-AC	1.08 (1.05-1.12)	Weak	2.33333	Strong
38	4	4q22	PDLIM5	95514609	rs12500426	AA	rs12500426-AA	1.08 (1.05-1.12)	Weak	2.33333	Strong
39	4	4q22	PDLIM5	95562877	rs17021918	CT	rs17021918-CT	1.14 (1.10-1.18)	Weak	2.16667	Moderate
40	4	4q22	PDLIM5	95562877	rs17021918	TT	rs17021918-TT	1.14 (1.10-1.18)	Weak	2.16667	Moderate
41	4	4q24	TET2	106061534	rs7679673	AC	rs7679673-AC	1.14 (1.09-1.20)	Weak	2.16667	Moderate
42	4	4q24	TET2	106061534	rs7679673	AA	rs7679673-AA	1.14 (1.09-1.20)	Weak	2.16667	Moderate
43	5			1895829	rs12653946	CT	rs12653946-CT	1.39 (1.22-1.57)	Weak	1.66667	Moderate
44	5			1895829	rs12653946	TT	rs12653946-TT	1.39 (1.22-1.57)	Weak	1.66667	Moderate
45	5	5p13-p12	FGF10	44365545	rs2121875	AC	rs2121875-AC	1.05 (1.02-1.08)	Weak	2	Moderate
46	5	5p13-p12	FGF10	44365545	rs2121875	CC	rs2121875-CC	1.05 (1.02-1.08)	Weak	2	Moderate
47	5	5p15.33	TERT	1280028	rs2242652	AG	rs2242652-AG	1.15 (1.11-1.19)	Weak	2	Moderate
48	5	5p15.33	TERT	1280028	rs2242652	AA	rs2242652-AA	1.15 (1.11-1.19)	Weak	2	Moderate
49	5	5q35.2	FGFR4	176520243	rs351855	AG	rs351855-AG	1.23 (1.08-1.40)	Weak	2	Moderate
50	5	5q35.2	FGFR4	176520243	rs351855	AA	rs351855-AA	1.23 (1.08-1.40)	Weak	2	Moderate
51	6	6p21.3	CCHCR1	31118511	rs130067	GT	rs130067-GT	1.05 (1.02-1.09)	Weak	2	Moderate
52	6	6p21.3	CCHCR1	31118511	rs130067	GG	rs130067-GG	1.05 (1.02-1.09)	Weak	2	Moderate
53	6	6p21.1	FOXP4	41536427	rs1983891	CT	rs1983891-CT	1.15 (1.09-1.21)	Weak	1.66667	Moderate
54	6	6p21.1	FOXP4	41536427	rs1983891	TT	rs1983891-TT	1.15 (1.09-1.21)	Weak	1.66667	Moderate
55	6	6q22.31	RFX6	117210052	rs339331	CT	rs339331-CT	1.22 (1.15-1.28])	Weak	1.66667	Moderate
56	6	6q22.31	RFX6	117210052	rs339331	TT	rs339331-TT	1.22 (1.15-1.28])	Weak	1.66667	Moderate
57	6	6q25	SOD2	160113872	rs4880	AG	rs4880-AG	1.12 (1.00–1.25)	Weak	2	Moderate
58	6	6q25	SOD2	160113872	rs4880	GG	rs4880-GG	1.18 (0.97–1.44)	Weak	2	Moderate
59	6	6q25.3	SLC22A1	160581374	rs651164	AG	rs651164-AG	1.15 (1.10-1.20)	Weak	2.16667	Moderate
60	6	6q25.3	SLC22A1	160581374	rs651164	AA	rs651164-AA	1.15 (1.10-1.20)	Weak	2.16667	Moderate
61	6	6q24-q27	ESR1	152163381	rs9340799	AG	rs9340799-AG	1.31 (1.03-1.63)	Weak	1.83333	Moderate
62	6	6q24-q27	ESR1	152163381	rs9340799	GG	rs9340799-GG	1.31 (1.03-1.63)	Weak	1.83333	Moderate
63	6	6q25.3	SLC22A3	160833664	rs9364554	CT	rs9364554-CT	1.17 (1.13-1.20)	Weak	1.66667	Moderate
64	6	6q25.3	SLC22A3	160833664	rs9364554	TT	rs9364554-TT	1.17 (1.13-1.20)	Weak	1.66667	Moderate
65	7	7p15.2-p15.1	JAZF1	27976563	rs10486567	AG	rs10486567-AG	1.12 (1.02-1.25)	Weak	2.5	Strong
66	7	7p15.2-p15.1	JAZF1	27976563	rs10486567	GG	rs10486567-GG	1.12 (1.02-1.25)	Weak	2.5	Strong
67	7	7q21.1	CYP3A4	99382096	rs2740574	CT	rs2740574-CT	9.30 (1.30-411)	Strong	1	Weak
68	7	7q21.1	CYP3A4	99382096	rs2740574	TT	rs2740574-TT	11.9 (1.6-533)	Strong	1	Weak
69	7	7q22.1	LMTK2	97816327	rs6465657	CT	rs6465657-CT	1.14 (1.05-1.23)	Weak	2.5	Strong
70	7	7q22.1	LMTK2	97816327	rs6465657	CC	rs6465657-CC	1.14 (1.05-1.23)	Weak	2.5	Strong
71	8	8q24.21	PCAT1	128011937	rs10086908	CC	rs10086908-CC	1.13 (1.08-1.19)	Weak	2.16667	Moderate
72	8	8q24.21	PCAT1	128011937	rs10086908	CT	rs10086908-CT	1.13 (1.08-1.19)	Weak	2.16667	Moderate
73	8			128532137	rs10090154	CT	rs10090154-CT	1.72 (1.58-1.86)	Weak	1.5	Weak
74	8			128532137	rs10090154	TT	rs10090154-TT	1.72 (1.58-1.86)	Weak	1.5	Weak
75	8	8q24.21	PCAT2	128093297	rs1016343	CT	rs1016343-CT	1.31 (1.20-1.42)	Weak	1.83333	Moderate
76	8	8q24.21	PCAT2	128093297	rs1016343	TT	rs1016343-TT	1.31 (1.20-1.42)	Weak	1.83333	Moderate
77	8	8p21.2	NKX3-1	23534018	rs10503733	GT	rs10503733-GT	1.29 ()	Weak	1.16667	Weak
78	8	8p21.2	NKX3-1	23534018	rs10503733	TT	rs10503733-TT	1.29 ()	Weak	1.16667	Weak
79	8			128125195	rs10505483	GT	rs10505483-GT	1.73 ()	Weak	1.33333	Weak
80	8			128125195	rs10505483	TT	rs10505483-TT	1.73 ()	Weak	1.33333	Weak
81	8	8q24.21	PCAT2	128095156	rs13252298	AG	rs13252298-AG	1.12 (1.05-1.18)	Weak	2.16667	Moderate
82	8	8q24.21	PCAT2	128095156	rs13252298	AA	rs13252298-AA	1.12 (1.05-1.18)	Weak	2.16667	Moderate
83	8			128104343	rs13254738	AG	rs13254738-AG	1.59 (1.38-1.84)	Weak	1.5	Weak
84	8			128104343	rs13254738	GG	rs13254738-GG	1.59 (1.38-1.84)	Weak	1.5	Weak
85	8	8q24.21	CASC8	128485038	rs1447295	AC	rs1447295-AC	1.47 (1.33-1.62)	Weak	2.66667	Strong
86	8	8q24.21	CASC8	128485038	rs1447295	AA	rs1447295-AA	1.47 (1.33-1.62)	Weak	2.66667	Strong
87	8	8p21.2	NKX3-1	23526463	rs1512268	CT	rs1512268-CT	1.17 (1.14–1.21)	Weak	2.16667	Moderate
88	8	8p21.2	NKX3-1	23526463	rs1512268	TT	rs1512268-TT	1.17 (1.14–1.21)	Weak	2.16667	Moderate
89	8			128124916	rs16901979	AA	rs16901979-AA	1.79 (1.53-2.11)	Weak	2.5	Strong
90	8			128124916	rs16901979	AC	rs16901979-AC	1.80 (1.55-2.09)	Weak	2.5	Strong
91	8	8p21.2	SLC25A37	23438975	rs2928679	AG	rs2928679-AG	1.13 (1.02-1.25)	Weak	2.16667	Moderate
92	8	8p21.2	SLC25A37	23438975	rs2928679	AA	rs2928679-AA	1.13 (1.02-1.25)	Weak	2.16667	Moderate
93	8			128517573	rs4242382	AG	rs4242382-AG	2.18 (1.57-3.02)	Moderate	1.66667	Moderate
94	8			128517573	rs4242382	AA	rs4242382-AA	2.18 (1.57-3.02)	Moderate	1.66667	Moderate
95	8			128518554	rs4242384	AC	rs4242384-AC	1.88 ()	Weak	2.33333	Strong
96	8			128518554	rs4242384	CC	rs4242384-CC	1.88 ()	Weak	2.33333	Strong
97	8	8q24.21	CASC8	128323181	rs445114	CT	rs445114-CT	1.22 (1.12-1.32)	Weak	2.33333	Strong
98	8	8q24.21	CASC8	128323181	rs445114	TT	rs445114-TT	1.22 (1.12-1.32)	Weak	2.33333	Strong
99	8	8q24.21	CASC8	128335673	rs620861	AG	rs620861-AG	1.16 (1.11-1.20)	Weak	2.16667	Moderate
100	8	8q24.21	CASC8	128335673	rs620861	GG	rs620861-GG	1.16 (1.11-1.20)	Weak	2.16667	Moderate
101	8	8q24.21	PCAT2	128087904	rs6470494	CT	rs6470494-CT	1.14 (1.09-1.19)	Weak	1.33333	Weak
102	8	8q24.21	PCAT2	128087904	rs6470494	TT	rs6470494-TT	1.14 (1.09-1.19)	Weak	1.33333	Weak
103	8	8q24.21	CASC8	128413305	rs6983267	GT	rs6983267-GT	1.31 (1.27-1.35)	Weak	2.66667	Strong
104	8	8q24.21	CASC8	128413305	rs6983267	GG	rs6983267-GG	1.31 (1.27-1.35)	Weak	2.66667	Strong
105	8			128106880	rs6983561	AC	rs6983561-AC	1.45 (1.30-1.61)	Weak	2.33333	Strong
106	8			128106880	rs6983561	CC	rs6983561-CC	1.45 (1.30-1.61)	Weak	2.33333	Strong
107	8	8q24.21	CASC8	128441170	rs7000448	CT	rs7000448-CT	1.4 (1.28-1.53)	Weak	1.33333	Weak
108	8	8q24.21	CASC8	128441170	rs7000448	TT	rs7000448-TT	1.4 (1.28-1.53)	Weak	1.33333	Weak
109	8			128539360	rs7837688	GT	rs7837688-GT	1.55 (1.39-1.76)	Weak	2	Moderate
110	8			128539360	rs7837688	TT	rs7837688-TT	1.55 (1.39-1.76)	Weak	2	Moderate
111	9	9q33.1-q33.3	DAB2IP	124427373	rs1571801	GT	rs1571801-GT	1.27 (1.10-1.48)	Weak	2	Moderate
112	9	9q33.1-q33.3	DAB2IP	124427373	rs1571801	TT	rs1571801-TT	1.27 (1.10-1.48)	Weak	2	Moderate
113	10	10q11.2	MSMB	51549496	rs10993994	CT	rs10993994-CT	1.18 (0.96-1.51)	Weak	2.33333	Strong
114	10	10q11.2	MSMB	51549496	rs10993994	TT	rs10993994-TT	1.18 (0.96-1.51)	Weak	2.33333	Strong
115	10	10q25.3	TCF7L2	114808902	rs12255372	GT	rs12255372-GT	1.05 (1.00-1.10)	Weak	2.33333	Strong
116	10	10q25.3	TCF7L2	114808902	rs12255372	TT	rs12255372-TT	1.05 (1.00-1.10)	Weak	2.33333	Strong
117	10	10q26	MGMT	131565064	rs2308321	GG	rs2308321-GG	2.02 (1.06-3.85)	Moderate	1.66667	Moderate
118	10	10q26	MGMT	131565064	rs2308321	AG	rs2308321-AG	1.22 (1.01-1.47)	Weak	1.66667	Moderate
119	10	10q24.3	CYP17A1	104597480	rs2486758	CT	rs2486758-CT	1.07 (1.00-1.14)	Weak	1.83333	Moderate
120	10	10q24.3	CYP17A1	104597480	rs2486758	CC	rs2486758-CC	1.09 (0.95-1.26)	Weak	1.83333	Moderate
121	10	10q26.13	CTBP2	126696872	rs4962416	CT	rs4962416-CT	1.28 (1.09-1.52)	Weak	1.5	Weak
122	10	10q26.13	CTBP2	126696872	rs4962416	CC	rs4962416-CC	1.28 (1.09-1.52)	Weak	1.5	Weak
123	10	10q24.33	WBP1L	104575870	rs6892	AG	rs6892-AG	1.08 (1.00-1.15)	Weak	1.83333	Moderate
124	10	10q24.33	WBP1L	104575870	rs6892	GG	rs6892-GG	1.11 (0.95-1.30)	Weak	1.83333	Moderate
125	10	10q24.3	CYP17A1	104597152	rs743572	AG	rs743572-AG	2.02 (1.14-3.58)	Moderate	1.5	Weak
126	10	10q24.3	CYP17A1	104597152	rs743572	GG	rs743572-GG	1.62 (1.10-2.37)	Weak	1.5	Weak
127	10	10q11.23	TIMM23B	51532621	rs7920517	AG	rs7920517-AG	1.23 (1.10-1.38)	Weak	1.5	Weak
128	10	10q11.23	TIMM23B	51532621	rs7920517	GG	rs7920517-GG	1.23 (1.10-1.38)	Weak	1.5	Weak
129	11	11q13.2	MYEOV	68994667	rs10896449	AG	rs10896449-AG	1.16 (1.11-1.22)	Weak	2.33333	Strong
130	11	11q13.2	MYEOV	68994667	rs10896449	GG	rs10896449-GG	1.16 (1.11-1.22)	Weak	2.33333	Strong
131	11	11q13.2	MYEOV	68978580	rs11228565	AG	rs11228565-AG	1.23 (1.16-1.31)	Weak	2.16667	Moderate
132	11	11q13.2	MYEOV	68978580	rs11228565	AA	rs11228565-AA	1.23 (1.16-1.31)	Weak	2.16667	Moderate
133	11	11p15.5	TH	2233574	rs7127900	AG	rs7127900-AG	1.25 (1.20-1.30)	Weak	2.16667	Moderate
134	11	11p15.5	TH	2233574	rs7127900	AA	rs7127900-AA	1.25 (1.20-1.30)	Weak	2.16667	Moderate
135	11			68995958	rs7130881	AG	rs7130881-AG	1.31 (1.20-1.44)	Weak	2.16667	Moderate
136	11			68995958	rs7130881	GG	rs7130881-GG	1.31 (1.20-1.44)	Weak	2.16667	Moderate
137	11	11q13.2	MYEOV	68994497	rs7931342	GT	rs7931342-GT	1.19 (1.11-1.27)	Weak	2.5	Strong
138	11	11q13.2	MYEOV	68994497	rs7931342	GG	rs7931342-GG	1.19 (1.11-1.27)	Weak	2.5	Strong
139	12	12q13.12	TUBA1C	49676010	rs10875943	CT	rs10875943-CT	1.07 (1.04-1.10)	Weak	2	Moderate
140	12	12q13.12	TUBA1C	49676010	rs10875943	CC	rs10875943-CC	1.07 (1.04-1.10)	Weak	2	Moderate
141	12	12q12-q14	VDR	48239835	rs1544410	CT	rs1544410-CT	1.12 (1.00-1.25)	Weak	2	Moderate
142	12	12q12-q14	VDR	48239835	rs1544410	TT	rs1544410-TT	1.12 (1.00-1.25)	Weak	2	Moderate
143	12	12q12-q14	VDR	48255570	rs2107301	AA	rs2107301-AA	2.50 (1.52-4.00)	Strong	1.66667	Moderate
144	12	12q12-q14	VDR	48278190	rs2238135	GG	rs2238135-GG	1.95 (1.17-3.26)	Weak	1.66667	Moderate
145	12	12q12-q14	VDR	48238837	rs7975232	AC	rs7975232-AC	1.25 (1.02-1.53)	Weak	1.83333	Moderate
146	12	12q12-q14	VDR	48238837	rs7975232	CC	rs7975232-CC	1.25 (1.02-1.53)	Weak	1.83333	Moderate
147	12	12q13.13	KRT8	53273904	rs902774	AG	rs902774-AG	1.17 (1.11-1.24)	Weak	2.16667	Moderate
148	12	12q13.13	KRT8	53273904	rs902774	AA	rs902774-AA	1.17 (1.11-1.24)	Weak	2.16667	Moderate
149	13			73728139	rs9600079	GT	rs9600079-GT	1.18 (1.12-1.24])	Weak	1.66667	Moderate
150	13			73728139	rs9600079	TT	rs9600079-TT	1.18 (1.12-1.24])	Weak	1.66667	Moderate
151	15			90328160	rs1042524	AG	rs1042524-AG	3.18 (1.02-9.90)	Strong	1.66667	Moderate
152	15			90328160	rs1042524	AA	rs1042524-AA	3.18 (1.02-9.90)	Strong	1.66667	Moderate
153	15	15q24.1	CYP1A1	75012985	rs1048943	GG	rs1048943-GG	1.31 (1.14-1.51)	Weak	1.66667	Moderate
154	15	15q24.1	CYP1A1	75012985	rs1048943	AG	rs1048943-AG	1.31 (1.14-1.51)	Weak	1.66667	Moderate
155	15	15q24.1	CYP1A1	75011641	rs4646903	AG	rs4646903-AG	1.33 (1.10-1.61)	Weak	1.5	Weak
156	15	15q24.1	CYP1A1	75011641	rs4646903	GG	rs4646903-GG	1.33 (1.10-1.61)	Weak	1.5	Weak
157	17	17q12	HNF1B	36074979	rs11649743	AG	rs11649743-AG	1.16 (1.11-1.22)	Weak	2.33333	Strong
158	17	17q12	HNF1B	36074979	rs11649743	GG	rs11649743-GG	1.16 (1.11-1.22)	Weak	2.33333	Strong
159	17	17q21.32	HOXB13	46805705	rs138213197	CT	rs138213197-CT	3.40 (2.2–5.4)	Strong	1.66667	Moderate
160	17	17q21.32	HOXB13	46805705	rs138213197	TT	rs138213197-TT	3.40 (2.2–5.4)	Strong	1.66667	Moderate
161	17			69108753	rs1859962	GT	rs1859962-GT	1.27 (1.18-1.37)	Weak	2.83333	Strong
162	17			69108753	rs1859962	GG	rs1859962-GG	1.27 (1.18-1.37)	Weak	2.83333	Strong
163	17	17p11.2	SHMT1	18232096	rs1979277	AG	rs1979277-AG	1.11 (1.00-1.22)	Weak	2	Moderate
164	17	17p11.2	SHMT1	18232096	rs1979277	AA	rs1979277-AA	1.11 (1.00-1.22)	Weak	2	Moderate
165	17	17q12	HNF1B	36106313	rs3760511	GT	rs3760511-GT	1.17 (1.11-1.23)	Weak	1.5	Weak
166	17	17q12	HNF1B	36106313	rs3760511	GG	rs3760511-GG	1.17 (1.11-1.23)	Weak	1.5	Weak
167	17			13625024	rs4054823	TT	rs4054823-TT	1.26 (1.16–1.36)	Weak	1.83333	Moderate
168	17	17q12	HNF1B	36098040	rs4430796	AG	rs4430796-AG	1.22 (1.17-1.26)	Weak	2.83333	Strong
169	17	17q12	HNF1B	36098040	rs4430796	AA	rs4430796-AA	1.22 (1.17-1.26)	Weak	2.83333	Strong
170	17	17p11.2	ELAC2	12915009	rs4792311	AA	rs4792311-AA	1.12 (1.00-1.25)	Weak	1.83333	Moderate
171	17	17p11.2	ELAC2	12915009	rs4792311	AG	rs4792311-AG	1.12 (1.00-1.25)	Weak	1.83333	Moderate
172	17			69201811	rs6501455	AG	rs6501455-AG	1.1 (1.00-1.22)	Weak	1.5	Weak
173	17			69201811	rs6501455	AA	rs6501455-AA	1.1 (1.00-1.22)	Weak	1.5	Weak
174	17	17q21.32	ZNF652	47436749	rs7210100	AG	rs7210100-AG	1.51 (1.35-1.69)	Weak	1.66667	Moderate
175	17	17q21.32	ZNF652	47436749	rs7210100	AA	rs7210100-AA	1.51 (1.35-1.69)	Weak	1.66667	Moderate
176	17			69190949	rs7214479	CT	rs7214479-CT	1.16 (1.11-1.23)	Weak	1.33333	Weak
177	17			69190949	rs7214479	TT	rs7214479-TT	1.16 (1.11-1.23)	Weak	1.33333	Weak
178	17	17q12	HNF1B	36101156	rs7501939	CT	rs7501939-CT	1.19 (1.11-1.28)	Weak	2.16667	Moderate
179	17	17q12	HNF1B	36101156	rs7501939	CC	rs7501939-CC	1.19 (1.11-1.28)	Weak	2.16667	Moderate
180	19			54797848	rs103294	CT	rs103294-CT	1.28 (1.21-1.36)	Weak	1.66667	Moderate
181	19			54797848	rs103294	CC	rs103294-CC	1.28 (1.21-1.36)	Weak	1.66667	Moderate
182	19			41985587	rs11672691	AG	rs11672691-AG	1.11 (1.02-1.20)	Weak	2	Moderate
183	19			41985587	rs11672691	GG	rs11672691-GG	1.11 (1.02-1.20)	Weak	2	Moderate
184	19	19q13.1	TGFB1	41858921	rs1800470	AG	rs1800470-AG	1.28 (1.01-1.61)	Weak	1.83333	Moderate
185	19	19q13.1	TGFB1	41858921	rs1800470	GG	rs1800470-GG	1.24 (1.02-1.52)	Weak	1.83333	Moderate
186	19	19q13.2	XRCC1	44055726	rs25487	CT	rs25487-CT	1.48 (1.05-2.03)	Weak	1.33333	Weak
187	19	19q13.2	XRCC1	44055726	rs25487	CC	rs25487-CC	1.48 (1.05-2.03)	Weak	1.33333	Weak
188	19	19q13.41	KLK3	51364623	rs2735839	AG	rs2735839-AG	1.3 (1.11-1.51)	Weak	2.33333	Strong
189	19	19q13.41	KLK3	51364623	rs2735839	GG	rs2735839-GG	1.3 (1.11-1.51)	Weak	2.33333	Strong
190	19	19q13.1	PPP1R14A	38735613	rs8102476	CT	rs8102476-CT	1.12 (1.08-1.15)	Weak	2.33333	Strong
191	19	19q13.1	PPP1R14A	38735613	rs8102476	CC	rs8102476-CC	1.12 (1.08-1.15)	Weak	2.33333	Strong
192	19			41985624	rs887391	CT	rs887391-CT	1.15 (1.09-1.21)	Weak	2.16667	Moderate
193	19			41985624	rs887391	TT	rs887391-TT	1.15 (1.09-1.21)	Weak	2.16667	Moderate
194	21	21q22.3	RUNX1	36757131	rs928285	AG	rs928285-AG	1.24 (1.01-1.53)	Weak	2	Moderate
195	21	21q22.3	RUNX1	36757131	rs928285	AA	rs928285-AA	1.24 (1.01-1.53)	Weak	2	Moderate
196	22	22q13	TNRC6B	40436973	rs11704416	CG	rs11704416-CG	1.06 (1.02-1.10)	Weak	2	Moderate
197	22	22q13	TNRC6B	40436973	rs11704416	CC	rs11704416-CC	1.06 (1.02-1.10)	Weak	2	Moderate
198	22	22q11.21	COMT	19951271	rs4680	AG	rs4680 -AG	1.10 (0.9301.30)	Weak	1.83333	Moderate
199	22	22q11.21	COMT	19951271	rs4680	AA	rs4680 -AA	1.10 (0.9301.30)	Weak	1.83333	Moderate
200	22	22q13.31	BIK	43500212	rs5759167	GT	rs5759167-GT	1.18 (1.14-1.21)	Weak	2.16667	Moderate
201	22	22q13.31	BIK	43500212	rs5759167	TT	rs5759167-TT	1.18 (1.14-1.21)	Weak	2.16667	Moderate
202	22	22q13	TNRC6B	40452119	rs9623117	CT	rs9623117-CT	1.13 (1.05-1.22)	Weak	2.16667	Moderate
203	22	22q13	TNRC6B	40452119	rs9623117	CC	rs9623117-CC	1.13 (1.05-1.22)	Weak	2.16667	Moderate
204	23(X)	Xq12	AR	67021550	rs5919432	CT	rs5919432-CT	1.06 (1.02-1.12)	Weak	2	Moderate
205	23(X)	Xq12	AR	67021550	rs5919432	TT	rs5919432-TT	1.06 (1.02-1.12)	Weak	2	Moderate
206	23(X)	Xp11.22-p11.1	NUDT11	51229683	rs5945572	AG	rs5945572-AG	1.26 (1.19-1.34)	Weak	1.83333	Moderate
207	23(X)	Xp11.22-p11.1	NUDT11	51229683	rs5945572	AA	rs5945572-AA	1.26 (1.19-1.34)	Weak	1.83333	Moderate
208	23(X)	Xp11.22-p11.1	NUDT11	51241672	rs5945619	CT	rs5945619-CT	1.28 (1.11-1.47)	Weak	1.5	Weak
209	23(X)	Xp11.22-p11.1	NUDT11	51241672	rs5945619	CC	rs5945619-CC	1.28 (1.11-1.47)	Weak	1.5	Weak
