# Supplementary material for: Incorporation of Personal Single Nucleotide Polymorphism (SNP) Data into a National Level Electronic Health Record for Disease Risk Assessment, Part 3: An Evaluation of SNP Incorporated National Health Information System of Turkey for Prostate Cancer
Source: JMIR Med Inform. 2014 Aug 19;2(2):e21. doi: 10.2196/medinform.3560 (PMC4288064; doi:10.2196/medinform.3560)
Supplement: Supplementary file 5 [file medinform_v2i2e21_app5.xlsx]

## Sheet: Suppl_5
			01-hu1213DA	03-huD889CC	07-hu28F39C	13-hu6ED94A	02-hu59141C	04-huF7E042	05-hu75BE2C	06-hu56B3B6	08-huB59C05	10-hu7A2F1D	12-huD57BBF	14-huD7960A	15-hu2E413D	16-hu76CAA5	17-huA720D3	18-hu63DA55	19-hu43860C	20-huD00199	21-huAC827A
Genomic evaluation	Individual associations	HOMOZYGOTE	13	13	21	16	16	20	9	14	21	12	9	15	19	12	18	13	14	22	17
		HETEROZYGOTE	38	32	28	36	32	26	36	40	32	33	39	31	34	33	36	28	23	21	37
		NOT-ANALYZED	13	20	9	20	8	17	9	8	8	24	8	9	8	9	9	8	24	10	9
		Number of SNP (Dominant Model)	51	45	49	52	48	46	45	54	53	45	48	46	53	45	54	41	37	43	54
		Number of SNP (Additive Model)	64	58	70	68	64	66	54	68	74	57	57	61	72	57	72	54	51	65	71
		Evidence-Impact-SNP (Dominant Model)	159	137	152	161	150	145	143	164	166	145	147	142	161	143	166	132	122	133	170
		Evidence-Impact-SNP (Additive Model)	198	177	220	210	202	210	172	210	236	190	177	189	219	182	222	179	171	204	225
	Cumulative models	17-SNP_Helfand	8 (1)	4 (5)	9	8 (5)	9	6 (4)	8	7	8	6 (4)	9	6	6	8	8	6	6 (5)	6	7
		9-SNP_Helfand	2 (1)	1	3	4	3	2	3	3	3	3 (1)	3	3	1	2	4	2	3 (1)	1	2
		5-SNP_Zheng	1	0	1	1	2	1	1	2	1	1 (1)	1	1	0	1	2	1	1 (1)	1	1
		5-SNP_Salinas	1	0	1	1	2	1	1	2	1	1 (1)	1	1	0	1	2	1	1 (1)	2	1
		4-SNP_Nam	2	1	1	1	2	2	1	0	2	1	1	1	0	1	2	2	0	0	2
		3-SNP_Beuten	2 (1)	1 (1)	1 (1)	2 (1)	1 (1)	0 (1)	1 (1)	0 (1)	2 (1)	1 (1)	1 (1)	1 (1)	1 (1)	1 (1)	1 (1)	2 (1)	1 (1)	0 (1)	1 (1)
	Hybrid (SVM+ID3) model	Yucebas-Aydin Son	Not exact	None	None	None	None	None	Yes	None	None	None	None	None	None	None	None	None	None	None	None
Genomic+ Environmental evaluation	Hybrid (SVM+ID3) model for black	Yucebas-Aydin Son	Not exact	None	Not exact	Yes	None	Yes	Not exact	None	None	None	None	Not exact	Not exact	Not exact	Not exact	None	Not exact	Not exact	Not exact
Sociodemographic evaluation	Family history		Not available	Not available	Not available	Not available	Not available	Not available	Not available	Not available	Not available	Not available	Not available	Not available	Not available	Not available	Not available	Not available	Not available	Not available	Not available
	Age	birth year	1937 (76)	1938 (75)	1943 (70)	1950 (63)	1937 (76)	1939 (74)	1939 (74)	1941 (72)	1943 (70)	1947 (66)	1949 (64)	1951 (62)	1952 (61)	1952 (61)	1953 (60)	1953 (60)	1954 (59)	1954 (59)	1954 (59)
		PCa diagnosis year	2010 (73)	Not available	Not available	2011 (61)
Clinical evaluation	Anatomic findings	weight (kg)	86	64	70	58	108	69	75	99	99	75	75	75	82	93	79	91	112	75	79
		height (cm)	190	177	170	170	177	177	180	177	180	177	177	172	180	177	180	195	195	172	170
		BMI (kg/cm2)	23.8227	20.4284	24.2215	20.0692	34.4729	22.0243	23.1481	31.6001	30.5556	23.9395	23.9395	25.3515	25.3086	29.685	24.3827	23.9316	29.4543	25.3515	27.3356
		BMI (category)	Normal (BB)	Normal (AA)	Normal (BB)	Normal (AA)	Obese (DD)	Normal (AA)	Normal (BB)	Obese (DD)	Obese (DD)	Normal (BB)	Normal (BB)	Overweight (CC)	Overweight (CC)	Overweight (CC)	Normal (BB)	Normal (BB)	Overweight (CC)	Overweight (CC)	Overweight (CC)
	Medical conditions		Hypercholesterolemia	Syphilisis	Hypercholesterolemia	Hypercholesterolemia	Asbestosis			Hypercholesterolemia		Hypercholesterolemia	Hypercholesterolemia	Hypercholesterolemia			Hypercholesterolemia		Hypercholesterolemia	Hypercholesterolemia	Hypercholesterolemia
			BPH		BPH		T2DM	BPH		Chlamydia Infection		Non-melanoma skin cancer	BPH (1998)	BPH					Non-melanoma skin cancer		Hypogonadism (56)
										Basal cell skin cancer				T2DM
Enviro-behavioral evaluation	Drugs				Lipitor	Simvastatin				Ibuprofen		Atorvastatin	Simvastatin			Aspirin Low Dose	Aspirin		Lovastatin	Atorvastatin	Simvastatin
													Aspirin Low Dose
	Surgical procedures							TURP (2010)					Vasectomy
	Supplements						Multivitamin			Multivitamin						Omega-3 Fish Oil	Multivitamin	Omega-3 Fish Oil
										Folic Acid							Phytosterols
										Vitamin E							Omega-3 Fish Oil
										Selenium							Melatonin
										Lycopene
										Pomegranate
	Nutrition						Vegetable servings (5 servings)
	Physical activity						regular physical activity ?		regular physical activity			regular physical activity	regular physical activity
	Alcohol									Alcoholism
