# Supplementary material for: Incorporation of Personal Single Nucleotide Polymorphism (SNP) Data into a National Level Electronic Health Record for Disease Risk Assessment, Part 3: An Evaluation of SNP Incorporated National Health Information System of Turkey for Prostate Cancer
Source: JMIR Med Inform. 2014 Aug 19;2(2):e21. doi: 10.2196/medinform.3560 (PMC4288064; doi:10.2196/medinform.3560)
Supplement: Supplementary file 6 [file medinform_v2i2e21_app6.xlsx]

## Sheet: Suppl_6
Model Name	Group	Patient_id	Value
Number of SNP-Dominant Model	Control	06-hu56B3B6	54
	Control	17-huA720D3	54
	Control	21-huAC827A	54
	Control	08-huB59C05	53
	Control	15-hu2E413D	53
	Case	13-hu6ED94A	52
	Case	01-hu1213DA	51
	Case	07-hu28F39C	49
	Control	02-hu59141C	48
	Control	12-huD57BBF	48
	Control	04-huF7E042	46
	Control	14-huD7960A	46
	Case	03-huD889CC	45
	Control	05-hu75BE2C	45
	Control	10-hu7A2F1D	45
	Control	16-hu76CAA5	45
	Control	20-huD00199	43
	Control	18-hu63DA55	41
	Control	19-hu43860C	37
Number of SNP-Additive Model	Control	08-huB59C05	74
	Control	15-hu2E413D	72
	Control	17-huA720D3	72
	Control	21-huAC827A	71
	Case	07-hu28F39C	70
	Case	13-hu6ED94A	68
	Control	06-hu56B3B6	68
	Control	04-huF7E042	66
	Control	20-huD00199	65
	Case	01-hu1213DA	64
	Control	02-hu59141C	64
	Control	14-huD7960A	61
	Case	03-huD889CC	58
	Control	10-hu7A2F1D	57
	Control	12-huD57BBF	57
	Control	16-hu76CAA5	57
	Control	05-hu75BE2C	54
	Control	18-hu63DA55	54
	Control	19-hu43860C	51
Evidence-Impact-SNP- Dominant Model	Control	21-huAC827A	170
	Control	17-huA720D3	166
	Control	08-huB59C05	166
	Control	06-hu56B3B6	164
	Case	13-hu6ED94A	161
	Control	15-hu2E413D	161
	Case	01-hu1213DA	159
	Case	07-hu28F39C	152
	Control	02-hu59141C	150
	Control	12-huD57BBF	147
	Control	10-hu7A2F1D	145
	Control	04-huF7E042	145
	Control	05-hu75BE2C	143
	Control	16-hu76CAA5	143
	Control	14-huD7960A	142
	Case	03-huD889CC	137
	Control	20-huD00199	133
	Control	18-hu63DA55	132
	Control	19-hu43860C	122
Evidence-Impact-SNP- Additive Model	Control	08-huB59C05	236
	Control	21-huAC827A	225
	Control	17-huA720D3	222
	Case	07-hu28F39C	220
	Control	15-hu2E413D	219
	Case	13-hu6ED94A	210
	Control	04-huF7E042	210
	Control	06-hu56B3B6	210
	Control	20-huD00199	204
	Control	02-hu59141C	202
	Case	01-hu1213DA	198
	Control	10-hu7A2F1D	190
	Control	14-huD7960A	189
	Control	16-hu76CAA5	182
	Control	18-hu63DA55	179
	Case	03-huD889CC	177
	Control	12-huD57BBF	177
	Control	05-hu75BE2C	172
	Control	19-hu43860C	171
